# Supplementary material for: Mast cell heterogeneity underlies different manifestations of food allergy in mice
Source: PLoS One. 2018 Jan 25;13(1):e0190453. doi: 10.1371/journal.pone.0190453 (PMC5784907; doi:10.1371/journal.pone.0190453)
Supplement: S1 File — (XLSX) [file pone.0190453.s001.xlsx]

## Sheet: C3H
C3H
MMCP-1	SKIN			GUT			LUNG			PC
	Naive	Sensitized		Gut Naive	Gut Sens.		Lung Naive	Lung Sens.		PC Naive	PC Sens.			MMCP-6	SKIN			GUT			LUNG			PC
	0.0314	0.0716	0	0.0781	0.0738	0	0.0064	0.0042	0	0.7116	0.7176				Naive	Sensitized		Gut Naive	Gut Sens.		Lung Naive	Lung Sens.		PC Naive	PC Sens.
	0.0366	0.051		0.0954	0.0866		0.0054	0.0035		0.9064	0.3583				4.0364	7.7661	0	0.0053	0.0315	0	0.0872	0.0413	0	29.725	33.2724
	0.0698	0.013		0.0686	0.1051		0.0083	0.0028		0.555	0.5405				3.9772	8.4603		0.0064	0.0107		0.0448	0.039		31.5953	17.7329
	0.0309	0.0193		0.0612	0.179		0.0029	0.0043		0.4061	0.5789				6.5857	2.8293		0.003	0.0027		0.0205	0.0271		25.4134	9.1797
															2.6548	2.569		0.0067	0.0178		0.0318	0.0193		19.8367	17.4337
MMCP-2	SKIN			GUT			LUNG			PC
	Naive	Sensitized		Gut Naive	Gut Sens.		Lung Naive	Lung Sens.		PC Naive	PC Sens.			MMCP-7	SKIN			GUT			LUNG			PC
	0.0046	0.0058	0	0.2618	0.2676	0	0.0127	0.0027	0	0.0082	0.0069				Naive	Sensitized		Gut Naive	Gut Sens.		Lung Naive	Lung Sens.		PC Naive	PC Sens.
	0.0047	0.0089		0.3528	0.3413		0.0136	0.0082		0.0085	0.0053				1.5945	3.5474	0	0.0005	0.1338	0	0.0072	0.016	0	0.3457	0.039
	0.0417	0.0014		0.2705	0.3258		0.0188	0.0057		0.008	0.0024				1.9914	4.0833		0.0003	0.0008		0.0048	0.0084		0.3714	0.3075
	0.0269	0.0017		0.2735	0.6224		0.0069	0.0081		0.0041	0.0053				2.1919	0.8157		0.0001	0.0003		0.0034	0.0061		0.4084	0.7776
															0.6237	1.3103		0.0004	0.0014		0.0068	0.0023		0.3605	0.6617
MMCP-4	SKIN			GUT			LUNG			PC
	Naive	Sensitized		Gut Naive	Gut Sens.		Lung Naive	Lung Sens.		PC Naive	PC Sens.			MMCP-8	SKIN			GUT			LUNG			PC
	0.5884	0.7934	0	0.0048	0.0046	0	0.0266	0.0328	0	9.5574	10.5905				Naive	Sensitized		Gut Naive	Gut Sens.		Lung Naive	Lung Sens.		PC Naive	PC Sens.
	0.5297	0.8966		0.01	0.0066		0.0216	0.0187		8.5578	5.3755				0.0003	0.0038	0	0.0003	0.0007	0	0.0026	0.0031	0	0.0005	0.0007
	0.8346	0.2218		0.0042	0.0072		0.0314	0.0134		6.7575	2.5549				0.0009	0.0053		0.0003	0.0004		0.0048	0.0552		0.0022	0.0003
	0.3087	0.2826		0.0049	0.0117		0.0193	0.0096		5.7951	4.8363				0.0021	0.0006		0.0002	0.0003		0.0031	0.0621		0.0002	0.0001
															0.0009	0.0073		0.0002	0.0023		0.0018	0.1748		0.0006	0.0005
MMCP-5	SKIN			GUT			LUNG			PC				CPA	SKIN			GUT			LUNG			PC
	Naive	Sensitized		Gut Naive	Gut Sens.		Lung Naive	Lung Sens.		PC Naive	PC Sens.				Naive	Sensitized		Gut Naive	Gut Sens.		Lung Naive	Lung Sens.		PC Naive	PC Sens.
	3.6422	7.366	0	0.0037	0.0223	0	0.099	0.193	0	26.3424	23.8176				1.389	1.903	0	0.0321	0.0202	0	0.0737	0.1272	0	43.58	26.2515
	4.294	11.4166		0.0069	0.0125		0.0779	0.0962		34.8208	13.489				1.2598	1.5538		0.0395	0.0087		0.0515	0.0538		18.8527	12.5875
	6.8047	3.0654		0.0021	0.0032		0.0434	0.142		17.8223	8.2587				1.3762	0.6537		0.0326	0.0083		0.0425	0.0585		27.0904	5.355
	3.9882	3.0363		0.0035	0.0145		0.0403	0.0536		17.1087	15.0108				1.0702	0.809		0.007	0.0206		0.0337	0.14		16.7589	20.9716
*Values are normalized to beta actin

## Sheet: BALBC
Balb/c
MMCP-1	SKIN			GUT			LUNG			PC
	Naive	Sensitized		Gut Naive	Gut Sens.		Lung Naive	Lung Sens.		PC Naive	PC Sens.			MMCP-6	SKIN			GUT			LUNG			PC
	0.0175	0.0182	0	0.0566	0.9541	0	0.0023	0.0034	0	0.0436	0.0282				Naive	Sensitized		Gut Naive	Gut Sens.		Lung Naive	Lung Sens.		PC Naive	PC Sens.
	0.0121			0.1538	10.0902		0.0028	0.058		0.0368	0.0949				5.2167	2.0224	0	0.0459	1.2075	0	0.0586	0.107	0	12.5454	5.4908
	0.0213	0.0563		0.1435	5.4327		0.0036	0.0034		0.0859	0.0433				4.394			0.1578	0.4863		0.0577	0.2498		10.5058	11.5657
	0.0351	0.0544		0.0193	0.438		0.005	0.003		0.0456	0.049				4.7608	5.7573		0.0544	1.9155		0.0537	0.0509		10.7207	0.1648
															6.7527	1.9159		0.0382	0.1995		0.065	0.0461		11.0905	19.6165
MMCP-2	SKIN			GUT			LUNG			PC
	Naive	Sensitized		Gut Naive	Gut Sens.		Lung Naive	Lung Sens.		PC Naive	PC Sens.			MMCP-7	SKIN			GUT			LUNG			PC
	0.0029	0.0037	0	0.2097	2.1835	0	0.0092	0.0065	0	0.0053	0.0013				Naive	Sensitized		Gut Naive	Gut Sens.		Lung Naive	Lung Sens.		PC Naive	PC Sens.
	0.0243			0.3509	24.5684		0.0064	0.2373		0.0042	0.004				2.4969	1.022	0	0.0038	0.0236	0	0.0195	0.0216	0	0.0759	0.0321
	0.0037	0.0047		0.4846	19.918		0.0084	0.0214		0.0031	0.0036				0.4139			0.0061	0.0131		0.0135	0.0387		0.0525	0.0603
	0.007	0.0239		0.0817	1.0277		0.0116	0.0094		0.0023	0.0098				1.4849	3.3084		0.0046	0.0129		0.0099	0.0158		0.1146	0.1171
															2.5422	2.2779		0.0018	0.0091		0.0121	0.0111		0.1108	0.2339
MMCP-4	SKIN			GUT			LUNG			PC
	Naive	Sensitized		Gut Naive	Gut Sens.		Lung Naive	Lung Sens.		PC Naive	PC Sens.			MMCP-8	SKIN			GUT			LUNG			PC
	0.659	0.189	0	0.0045	0.051	0	0.0046	0.0047	0	0.5658	0.3482				Naive	Sensitized		Gut Naive	Gut Sens.		Lung Naive	Lung Sens.		PC Naive	PC Sens.
	0.118			0.0091	0.4925		0.0041	0.0169		0.7029	0.875				0.0012	0.0008	0	0.0011	0.0155	0	0.0056	0.0579	0	0.0017	0.0003
	0.2502	0.4935		0.0039	0.4172		0.0047	0.0048		0.8694	0.5734				0.0086			0.0014	0.0108		0.0094	0.0764		0.0028	0.0011
	0.4748	0.4189		0.0014	0.0246		0.006	0.0039		0.8234	1.0967				0.0005	0.0026		0.0012	0.0015		0.0096	0.0875		0.002	0.0015
															0.002	0.0011		0.0003	0.006		0.0144	0.1077		0.0007	0.0036
MMCP-5	SKIN			GUT			LUNG			PC				CPA	SKIN			GUT			LUNG			PC
	Naive	Sensitized		Gut Naive	Gut Sens.		Lung Naive	Lung Sens.		PC Naive	PC Sens.				Naive	Sensitized		Gut Naive	Gut Sens.		Lung Naive	Lung Sens.		PC Naive	PC Sens.
	5.3474	3.3221	0	0.0568	1.0234	0	0.1372	0.2383	0	11.8349	5.1757				2.6554	0.817	0	0.0442	0.3851	0	0.2849	0.2326	0	7.3908	4.0842
	4.7766			0.2786	0.5569		0.1258	0.4689		15.2064	10.977				0.0625			0.0673	0.8396		0.4209	0.2179		5.5267	10.3728
	4.8316	6.888		0.0406	0.7716		0.1208	0.1737		14.5326	10.0465				0.8201	2.107		0.0314	0.7001		0.0807	0.1275		6.0757	8.3095
	8.3732	5.3965		0.0309	0.3613		0.1595	0.1339		12.9276	20.4192				0.4746	1.5973		0.0133	0.1252		0.2768	0.2022		8.4999	14.5089
*values are normalized to beta actin
