# Supplementary material for: Mast cell heterogeneity underlies different manifestations of food allergy in mice
Source: PLoS One. 2018 Jan 25;13(1):e0190453. doi: 10.1371/journal.pone.0190453 (PMC5784907; doi:10.1371/journal.pone.0190453)
Supplement: S2 File — Body temperature, MMCP-1, MMCP-7, Histamine, IgE, IgG1, IgG2a, Serotonin, Leukotrienes. (XLSX) [file pone.0190453.s002.xlsx]

## Sheet: C3H TOTAL 
	Sensitization Status	Challenge Route	TEMPERATURE			MMCP-1	MMCP-7	HISTAMINE	IgE (%) dilution 1/20	IgG1 (%) dilution 1/1000	IgG2a (%) dilution 1/1000	SEROTONIN	Leukotrienes	SYMPTOMS SCORE
			T0	T30	T0-T30	(ng/mL)	(ng/mL)	nM				μM	(ng/mL)	0	1	2	3	4
N 215-1	-	IP	37.1	38.3	-1.2	5.19	0	880.3	12.8222	0.7	3.3	8.37755	3.44235	x
N 215-2	-	IP	37.8	38.6	-0.8	4.69	0	709.041	14.3041	0.6	2.4	4.26885	2.73937	x
N 215-3	-	IP	37.7	38.2	-0.5	3.79	21.675	536.866	10.551	0.6	1.7	4.29883	2.19034	x
N 215-4	-	IP	37.8	38.3	-0.5	4.99	6.175	145.463	13.0159	0.8	2.1	5.76779	2.68771	x
217-3	+	IP	39	38.8	0.2	9.99	25.675	3524.7	13.1746	1.79612	3.59389	3.14474	1.66203	x
223-5	+	IP	37.7	37.3	0.4	25.79	0	1261.59	26.2242	9.58333	3.95334	7.54266	3.31376		x
220-5	+	IP	38.4	38.5	-0.1	0.925	82.425	98.8553	19.3943	9.48661	2.44329	2.12507			x
214-1	+	IP	38.3	32.2	6.1	63.65	4382	290524	26.224	8.95149	8.83721							x
214-2	+	IP	38.2	34	4.2	31.325	702	10862	26.1677	13.975	5.14729					x
214-3	+	IP	38.1	32.6	5.5	0	419.675	18140	5.57119	11.7371	4.04651					x
214-4	+	IP	38.4	33.9	4.5	12.375	448.925	4415.7	37.3945	12.6604	5.51938					x
214-5	+	IP	38.5	35	3.5	0.625	176.675	332.869	45.9482	15.9781	21.6279					x
217-1	+	IP	38.8	34.1	4.7	0	199.925		28.7563	11.5649	10.4186					x
217-2	+	IP	38.7	33.2	5.5	35.925	690.1		43.6691	10.5634	11.1163					x
217-3	+	IP	38.1	32.9	5.2	6.875	400.175		44.8509	16.8701	9.86047					x
218-1	+	IP	37.1	32.2	4.9	60.15	689.2		32.3579	11.5649	10.6357					x
218-2	+	IP	37.7	31.6	6.1	50.35	1122		40.9398	20.1095	10.155							x
218-3	+	IP	37.2	31.7	5.5	24.725	801.4		28.8689	20.0626	20.6977					x
218-4	+	IP	37.8	33.7	4.1	3.775	274.425		25.1266	10.4851	9.1938					x
218-5	+	IP	37.5	31.5	6	36.6	563.925		28.1373	8.5446	11.9535					x
217-1	+	IP	37.9	30.5	7.4	1.49		16010.7				8.47584						Dead
223-1	+	IP	37.8	30.4	7.4	16.59		6141.88	37.049			0.0260326						Dead
217-2	+	IP	38.1	36.8	1.3	19.59		1650.75	31.3492	11.1408	7.06199	1.3834				x
217-4	+	IP	38.7	36	2.7	5.35	0		45.1041	21.0172	10.2171					x
217-4	+	IP	38.1	36.4	1.7	18.89		1443.11				1.92223			Between 1 y 2
217-5	+	IP	38.3	35.5	2.8	29.69		6516.46				3.28727				x
223-2	+	IP	37.5	35.8	1.7	60.19	398.425	1514.08	15.4639	2.20982	1.84057	1.3515	3.32957		x
223-3	+	IP	38	35.1	2.9	7.09		1415.66	14.9485	13.2664	5.29488	2.08091				x
223-4	+	IP	38.1	35.1	3	33.49	83.425	1698.99	14.1108	13.4896	6.38367	0.763116	3.14475			x
220-1	+	IP	37.7	36.1	1.6	0	242.675	1534.3	17.2036	9.57589	6.31886	2.89142			x
220-2	+	IP	38.3	36.8	1.5	1.6	248.175		12.8866	8.83929	2.34608	5.60856			x
220-3	+	IP	38.2	36.4	1.8	2.075	142.175	309.353	28.2216	9.38988	3.558	3.81662			x
220-4	+	IP	38.2	35.3	2.9	6.625	380.175	948.021	27.8995	7.89435	2.7803	9.13281			x
N 216-1	-	O	37.9	38.1	-0.2	17.55	0	5501.16	7.6	1	2.5			x
N 216-2	-	O	37.8	37.3	0.5	17.85	0	909.152	6.4	1.4	2.3			x
N 216-3	-	O	37.5	37.4	0.1	6.25	33.675	1097.63	10.2826	0.779412	0.779412			x
N 216-4	-	O	38.5	38	0.5	7.725	22.425	3363.71	10.4788	0.808824	0.808824			x
N 215-1	-	O	37.5	37.3	0.2	5.10667	5.175	1144.79	10.551	0.7	3.3	2.13003	1.81932	X
N 215-2	-	O	37.3	37	0.3	2.42333	17.425	943.696	13.0159	0.6	2.4	1.13721	2.66225	X
N 215-3	-	O	37.9	37.6	0.3	2.45667	5.175	284.904	12.8222	0.6	1.7	1.12665	2.64961	X
N 215-4	-	O	37.7	37.1	0.6	2.69	1.175	661.409	14.3041	0.8	2.1	1.94479	3.34545	X
219-1	+	O	38.3	37.5	0.8	318.75	531.175	9782.61	39.9936	11.1392	8.44175				x
219-3	+	O	38.3	37.5	0.8	192.5	336.675	243.169	31.435	11.1754	3.44932				x
219-4	+	O	38.4	37.8	0.6	0	17.175	183.308	9.90991	6.20253	2.95008				x
219-5	+	O	38.6	38	0.6	86.5	75.175	201.415	26.7375	11.0669	5.50681				x
220-2	+	O	37.8	38	-0.2	507	982	53311.2	47.2651	10.8861	10.4539				x
220-3	+	O	38	38.4	-0.4	330.75	3.425	153.43	40.8301	14.1772	10.6354				x
220-4	+	O	37.5	37.7	-0.2	394.5	447.425	175792	40.0579	15.859	9.63691				Between 1 and 2
221-1	+	O	37.7	37.2	0.5		0	296.669	6.78893	2.5859	5.24962				x
221-2	+	O	37.5	36.9	0.6	228.25	94.425	381.385	45.2703	31.2116	21.2405					x
222-1	+	O	37.9	38	-0.1	356.25	23.925	339.91	29.9871	11.5009	3.99395				x
222-3	+	O	37.8	38.4	-0.6	0	40.925	115.66	38.2653	24.4853	24.4853				x
223-2	+	O	37.9	38	-0.1	152.5	94.175	957.996	44.7802	21.9412	21.9412			x
223-3	+	O	38.7	37.6	1.1	547	476.425	3507.52	45.0157	18.7206	18.7206				x
219-1	+	O	38.6	38.4	0.2	364.625	1.925	867.525	10.0821	4.58824	3.35805	2.21104	2.87288		x
219-3	+	O	37.8	38.2	-0.4	977.75	30.675	426.277	13.2474	16.8676	7.55297		2.77876		x
219-5	+	O	37.6	37.9	-0.3	1074		650.396	14.2438	4.94118	3.49576	2.93902			Between 1 and 2
214-1	+	O	37.3	36.9	0.4	22.125	49.175	1634.98	10	3.77023	2.90207	0.642119			Between 1 and 2
214-2	+	O	37.8	37.6	0.2	346.5	36.675	729.826	17.6984	9.20712	3.66577	2.83796	2.81871		x
214-4	+	O	38.1	38	0.1	919.625	598.175	1021.35	21.5873	9.5	3.00988		2.79201		x
214-5	+	O	38	38.2	-0.2	1165.87	136.675	1731.94	27.1429			1.58016	2.00098		Between 1 and 2
221-2	+	O	38.2	38.1	0.1	51.5	0		9.43728	2.14706	3.79237	2.60326			X
222-4	+	O	38.4	38.6	-0.2	485.75	79.175		23.254	10.7848	5.0584	4.41057	1.64629		X
222-5	+	O	38.5	38.9	-0.4	0	50.175		27.9365	11.3592	10.1977				X
220-5	+	O	37.8	29.7	8.1	17.5	620.425	41469.4	45.3024	20.7233	9.24357							x
222-2	+	O	37.4	30.1	7.3	114	614.675	19724.2	43.7991	28.7647	28.7647				x
222-4	+	O	37.9	35.4	2.5	250.5	236.925	4369.73	44.584	26.4853	26.4853					x
219-2	+	O	38.3	34.4	3.9	1376.5	588.175	2965.24	26.612	22.2059	11.1547					x
219-4	+	O	37.2	34.3	2.9	1395.25	132.425	1588.55	10.3751	2.72059	3.09322	1.30503	3.5085		x
221-1	+	O	38.5	31	7.5	444.75	1202	34672	10.6682	6.32353	4.48093	2.39356						Dead
221-3	+	O	38.3	34.8	3.5	491.2	615.675	15765.1	15.592	0.779412	5.28602	8.6759				x
220-1	+	O	37.5	36.4	1.1	394.5	250.425	2644.07	44.5302	12.6401	21.5885					x
219-2	+	O	38.2	36.2	2	139.5	126.925	722.165	27.6705	11.9711	9.24357				x
221-3	+	O	37.5	35.7	1.8	367.75	476.425	385.398	27.6705	11.2839	6.67171				x
223-1	+	O	37.5	36.5	1	565.5	522	8018.46	43.3673	11.1471	11.1471				x
223-4	+	O	38.1	35.8	2.3	332.75	489.425	10976.3	40.8163	19.7206	19.7206				x
214-3	+	O	37.7	36.3	1.4	1252.75		1402.13	19.4444	11.3754	10.9704	1.47679	3.10017		Between 1 and 2
221-4	+	O	38.3	36.6	1.7	460	572.925		13.0715	0.808824	3.46398	9.17552			X
222-1	+	O	37.2	35.8	1.4		604.425		24.6825	10.4612	4.61815	4.27882				X
222-2	+	O	37.7	36.3	1.4	636.75	6682		35.9524	10.2589	7.14286	2.40475				X
222-3	+	O	38	35.8	2.2	621.25	1222		32.381	10.5825	9.90117	3.20399	2.12869					Dead
