# Supplementary material for: Mast cell heterogeneity underlies different manifestations of food allergy in mice
Source: PLoS One. 2018 Jan 25;13(1):e0190453. doi: 10.1371/journal.pone.0190453 (PMC5784907; doi:10.1371/journal.pone.0190453)
Supplement: S3 File — Symptoms, body temperature, MMCP-1, MMCP-7, Histamine, IgE, IgG1, IgG2a, Serotonin, Leukotrienes. (XLSX) [file pone.0190453.s003.xlsx]

## Sheet: Balb c TOTAL
																				IP CHALLENGE 12b (100 μg/mL)
MICE		CHALLENGE 1	CHALLENGE 2	CHALLENGE 3	CHALLENGE 4	CHALLENGE 5	CHALLENGE 6	CHALLENGE 7	CHALLENGE 8	CHALLENGE 9	CHALLENGE 10	CHALLENGE 11	MMCP-1 (ng/mL)	Serotonin (µM)	Histamine (nM)	MMCP-7 (ng/mL)	IgE (%) dilution 1/20	IgG1 (%) dilution 1/1000	IgG2a (%) dilution 1/1000	T0	T30	MMCP-1	Serotonin (µM)	Histamine (nM)	MMCP-7 (ng/mL)	IgE (%) dilution 1/20	MICE
838137	1												1674.5	7.65866	163.374	87.2	47.3642	9.67697	7.55516	37.9	33.9	916.4	2.74838	3029.45	301.2	43.5762	1	838137
	2												6068	2.07	2014.15	164.2	48.8818	9.21348	1.89762	37.9	38.5	136.4	2.55571	692.555	6.7	48.5139	2
	3												16918	0.725059	219.005	302.2	35.8626	10.7514	6.13416	38	38.4	435.4	2.41719	2122.36	0	48.8015	3
	4												366.5		1972.42	20.2	13.8978	6.43961	0.70609	37.7	37.7	75.4		465.294	6.82	22.1956	4
	5												159.5	3.8976	1911.45	6.62	9.82428	0.65309	0.344219	38.3	38.8	49.4			0	11.4573	5
838138	1												32070	1.58573	604.455	263.7	48.9617	10.309	2.67432	37.8	38.1	629.4	3.20158	1041.66	3.22	45.8293	1	838138
	2												1655.5	3.22494	495.45	38.7	23.2428	9.41011	1.12974	38.1	38.4	199.4	3.37686	630.297	6.47	49.185	2
	3												711.5	0.895187	591.933	20.7	23.6422	9.54354	4.96028	37.9	33.4	428.4	1.08928	1109.17	821.7	16.443	3
	4												178.8		30.6132	4.72	8.6	3.43399	1.87996								4
	5												2483	4.03994	531.624	316.2	47.0447	11.2851	4.23654								5
838139	1												8558		1284.21	296.2	44.4089	11.3975	1.57105								1	838139
	2												8408			264.7	52.2364	10.4424	2.32127								2
	3												49920		760.963	396.2	52.0767	8.05478	1.06796								3
	4												3643	1.98093	773.108	355.7	63.738	10.323	3.87467								4
	5												699.5		3093.53	23.7	21.5569	11.0213	1.64786								5
838140	1												460.5			5.62	16.4671	8.40701	0.665914								1	838140
	2												3748	1.83384		244.7	44.4611	11.3491	17.2009	37.2	34.1	4075	3.24846	4652.94	922.7	33.8926	2
	3												14.5			5.7	12.8	0.297256	0.451467								3
	4												88820	2.5806	3.22579	1002	53.7425	11.7226	1.17381	37.3	35.5	8275	1.42885	29.6669	220.2		4
	5												34370	0.651744	15.8324	376.7	53.8423	11.6997	1.74944	38	35.4	6025	1.95307		368.7		5
838141	1												138.5			0.17	12.6747	11.7912	1.63657								1	838141
	2												18288	1.42885	110.917	266.7	38.1238	11.5625	1.30926	37.9	38.3	406.4	3.71149	7609.63	11.72	51.8217	2
	3												957.5			62.2	38.0739	11.1357	8.06998								3
	4												50820	2.18333	2.93581	443.2	50.7485	12.0351	14.6953	37.7	34.6	1827.5	1.20304	1311.38	109.2		4
	5												296.5			15.07	19.7605	9.56555	0.485327								5
838142	1												19558	2.95558	112.084	978.2	42.515	12.8811	1.59142								1	838142
	2												5138	1.75985		95.2	37.3752	9.40549	0.530474	37.8	33	8375	4.31305	17579.2	962	20.5657	2
	3												248.5			21.2	23.6527	11.4024	0.643341								3
	4												10338	1.75985		72.7	55.1499	10.2504	4.72848	38.2	33.7	9525		15183.2	387.2	43.1755	4
	5												5588			57.2	37.0274	10.7108	3.76159								5
838144	1												7798	3.6757	2509.26	368.7	54.1069	10.5089	7.4702	37.4	35.4	1422.4	2.07502	1041.66	531.7	52.182	1	838144
	2												345.5	2.80217		11.2	16.4928	10.0242	1.40397	38.1	35.2	242.4	2.6761	44621.6	922.7	15.6453	2
	3												5708	1.43579		96.7	28.0313	10.622	1.19205	37.7	33.9	383.4	2.8501	685.345	15.72	28.4123	3
	4												13288	4.16921	1102.9	183.2	57.7575	11.4943	3.5894	38.1	38.7	405.4	6.54275	1168.77	12.2	50.5571	4
	5												17888	1.16011	6.30297	448.7	54.498	11.8336	2.13245	38.1	38.7	958.4	4.79822	256.234	20.2	50.4643	5
838146	1												167.5			2.52	12.1252	11.1228	0.768212	37.2	35.5	505	1.64841	3657.48	30.62	19.2201	1	838146
	2												622.5	2.79851		90.2	36.2451	6.32472	6.84768	38.1	38.5	62.4	1.86973	1218.73	14.2	50	2
	3												261.5			79.2	27.1186	10.3877	2.5298	38.2	37.7	50	0.511515	7072.05	17.87	40.9006	3
	4												4198			69.7	20.8605	9.64459	1.86755	37.7	33.9	11.7	0.939632	617.241	18.7	36.4438	4
	5												1233.5	1.69867		56.7	28.4224	9.05493	1.07285	37.5	32.6	3225		36959.6	821.7	16.8524	5
Naïve 838143	1												64.25	1.69076	1297.72	1.7	10.4	1.7	0.4	38.3	38.5	90.54	0.960345	141.106	0	12.7	1	Naïve 838143
	2												67.75	0.720007		0	8.4	0.4	0.5								2
	3												77.75	3.45233	210.026	0	6.77966	0.4	0.6	37.8	37	139.04	1.70528	2078.91	20.2	10.1151	3
	4												94.55	2.6585	253.566	0	9.97392	2.5	0.7	37	39	25.14	2.66317	179.511	1.42	11.7929	4
	5												8.45	1.39637	187.186	0	6.25815	0.4	0.7	37.4	38.5	9.24	1.74287	617.241	0	13.0919	5
Naïve 838145	1															0	0.7	0.7						1181.06	-25.375		1	Naïve 838145
	2															0	0.7	0.7						2144.69	-5.375		2
	3															0	0.7	0.7							49.625		3
	4															0	0.7	0.7							10.875		4
	5																0.7	0.7									5
			Positive reaction
			Killed for immunohistochemistry
